# Supplementary material for: Critical Care Ultrasound in Shock: A Comprehensive Review of Ultrasound Protocol for Hemodynamic Assessment in the Intensive Care Unit
Source: J Clin Med. 2024 Sep 10;13(18):5344. doi: 10.3390/jcm13185344 (PMC11432640; doi:10.3390/jcm13185344)
Supplement: Supplementary file 1 [file jcm-13-05344-s001.zip]

Archive with 1 entries (1 files):
- jcm-3084756-supplementary.pdf
